# Supplementary material for: Uncovering the Achilles heel of genetic heterogeneity: machine learning-based classification and immunological properties of necroptosis clusters in Alzheimer’s disease
Source: Front Aging Neurosci. 2023 Sep 20;15:1249682. doi: 10.3389/fnagi.2023.1249682 (PMC10548137; doi:10.3389/fnagi.2023.1249682)
Supplement: Supplementary table S1 — Specific gene lists for intersectional analysis of the key genes obtained in WGCNA [file Table_1.XLSX]

## Sheet: Sheet1
Supplementary Table 1: Specific gene lists obtained in the intersection analysis
gene
MKL2
CDH10
C10orf33
CYCS
USP11
LZTFL1
SERPINB6
DMN
PPP1R14C
MKX
MOBKL2C
TSPYL5
CALCOCO2
C11orf31
SHE
CDK2AP1
INSM2
VAMP1
KCTD16
SCOC
KIAA0323
FKBP1B
TCF3
SPATA7
UQCRFS1
TAX1BP3
PRC1
SLC9A6
DNM3
HINT1
TRIM21
ATP5C1
C3orf39
HYAL1
PARP12
ATP6V1H
MRPL15
UQCRH
MAGED1
TRIM37
TPH2
CENTD2
CLTA
SLC2A1
LRRC8A
LRRC4C
U2AF1L1
NECAP2
KHDRBS3
BHLHB9
KIAA0802
CPEB1
RAB6B
LRFN5
ODF2L
ALDOA
SMO
HIP1R
DBC1
OSBPL10
DPYS
ATP1A1
STK38
LRDD
C9orf91
HPCAL1
AADACL1
MAST3
SEH1L
ZHX2
ADCY2
SLC30A9
GPI
ALDH6A1
MAGEL2
CCRK
UBXD3
ROPN1L
RDH12
PRKCZ
SLC7A5
C8orf79
ARMC9
GLS
C6orf55
ZNF215
LARGE
ACAA2
ATP6V1E1
C20orf141
TUBB2C
MXI1
PLCL2
C6orf159
FABP6
PIK4CA
ZNF25
OPCML
CARHSP1
MCTS1
LHX6
SATB2
C12orf24
CFLAR
PFTK1
BEXL1
TRAM2
MFNG
MYO5A
RAI14
EIF1B
IGFBP7
GALNT9
RND1
NDUFS4
FAM102B
B3GNT1
PAK7
BTBD10
FXYD3
GPM6A
RFPL1
PLEKHF1
TMEM132B
CTDSP2
ZNF204
CDKN2D
IFI35
RSPO2
PTPRT
SLC25A12
CDC42
C6orf114
SLITRK4
C13orf1
TSPYL4
C6orf65
SYNPR
HHAT
FAM111A
DOCK1
TMEM14A
HABP4
NTN4
C14orf125
TRIM38
ABHD4
ZNF533
SLITRK3
GULP1
NXPH2
KIAA1274
RNF128
PRICKLE1
MPST
EIF5A2
CADPS
CAMTA1
MYCBP2
KCNG3
ACOX2
C1orf115
C16orf35
TTC9
WASF1
CABYR
C11orf69
DBI
GLRX2
RAB9B
CLEC14A
EMILIN1
ESRRG
ACACB
RHBDF1
HMGCR
PLEKHC1
MAP3K9
NETO1
DDAH2
PLEKHQ1
PLCH1
VKORC1L1
CDC42EP4
SYNPO2
DDX25
PRDM12
ZNF233
PTHR2
DNAJC6
ANP32B
AUH
ITGB5
BAI3
DOK1
NME1
C6orf57
BBS7
DMRTC1
PPP2R2C
PODXL
C10orf70
MAP2K4
C8orf47
ATP2A2
PON2
CCNB1
GABARAPL1
BCAS2
NOTCH1
PGAM1
RFK
KCND2
HPCAL4
HTR2A
CDH18
SMPX
ATBF1
FAM38A
UBLCP1
C3orf59
GIMAP1
C3orf26
MDH1
NT5DC3
GPT2
HRASLS
RET
LY6H
LHFPL5
PPIA
MAGEE2
FAM40B
SYT4
TRIP6
SORCS3
SLIT2
INPP5F
C17orf51
RTN4
SMYD3
EPDR1
BATF2
SUB1
DLEU8
CGNL1
HEPH
NGFRAP1
PLEKHA7
PHGDH
RFPL2
HOOK1
GPRASP2
ATPIF1
C1orf165
NDFIP2
KIF3C
STXBP5L
LEPREL1
ME3
RTN3
PPP3CA
TMEM35
ID3
PRDX6
ZNF452
MAGEE1
TUBA6
KCNH1
CCNA1
SLC25A4
PPM1J
GIMAP7
NDN
JAKMIP1
SLC12A7
FBXL2
NDUFAB1
HEBP2
KIAA1045
NEF3
SRGAP1
NGEF
FGF9
PAX6
TCEAL7
UBE2E4P
ASB2
TMEM118
LSS
TSPYL1
LAMA1
TRIM48
AQP11
WSB2
FBXL7
GAPDH
DGCR6
SLC27A2
SPA17
PSD3
TENC1
PTPN3
BOC
GIMAP8
PHF19
PHF21B
TDRD10
IMPA2
ZMAT4
BST2
GIMAP6
CDCA5
FSTL5
RPS27P4
BHLHB4
C6orf117
C3orf57
GPR177
AP3B2
REEP1
PARP14
INA
PREPL
CRI2
SERPINF1
C10orf56
ANXA5
R3HDM1
FLI1
ACSBG1
PLEKHB1
LAMA5
PTPRN2
SLC16A14
MYO10
STMN1
DACH2
NPTN
CHL1
RNF175
FMO3
C9orf125
SUSD4
CASP6
NIPSNAP1
C2orf10
EPHA4
SUSD1
HECW1
C16orf30
FLRT3
EMP2
PPP3CB
RASL11B
MOV10L1
FAM81A
ZNF365
TAGLN3
CYP2J2
MLC1
CLSTN3
KCTD8
INHBB
TOB2
TSPAN7
ADD2
CHAF1B
KIAA0774
DPP10
MAP2
NOSTRIN
DLGAP2
TRIM56
GRIK1
SMYD2
ZWILCH
HCRTR2
AK5
PNMA2
CHDH
C11orf41
TMEM132D
BTBD14A
TCEAL6
MASS1
ENO2
RIMBP2
SNX10
SASH1
KIAA1107
PHF14
PLXNB1
PPL
NUDT11
EVI1
CNIH3
EDG1
PGM2L1
CMTM3
PTHR1
CACNB4
FXYD6
AMPH
ELOVL4
YWHAB
ELAVL4
FHL2
GABBR2
XK
ANKRD39
ABHD7
NECAP1
HS6ST2
ELAVL2
NAP1L2
C5orf13
TP53BP2
HMGCLL1
TSGA14
SCN2A2
PCLO
CASQ1
ATP6V1G2
CSRP1
GREM2
KCTD1
RHBDD2
LMO4
BEX2
GRAMD1B
TRHDE
CNTNAP2
SLC39A10
TUSC3
GRIN3A
HIPK2
NRXN1
CDH9
PTPRR
RGS7
NRIP3
C6orf142
SYT13
CACNA2D3
ENTPD3
CD200
SRD5A1
NSF
GIMAP5
KCNJ6
C14orf29
TUBA1
PCSK1
OCA2
PPM2C
HIGD1B
HAPLN1
ACOT7
CPNE4
NPY5R
ATP2B1
GABRB3
VIL2
SLC12A5
NBEA
RAB3C
RP11-393H10.2
NME5
PFN2
SCN8A
NAP1L3
STAR
GAD1
METTL7A
KCNN3
OXGR1
EMX2OS
RASGRP1
NAPB
ROM1
KCNS2
TCL1B
GABRD
GRM1
GPR146
ATRNL1
ACTR3B
DLEU7
PCSK2
TSPAN13
SIDT1
HVCN1
TMEM130
CLDN5
RBP4
PCDH19
CBLN2
BASP1
FGF13
TBR1
GABRA4
C10orf54
AKR1C3
C10orf116
ST8SIA3
HS3ST2
VSNL1
RASL12
LRP4
GPRASP1
FRMPD4
SPG3A
MCTP1
EMX2
LRRC2
NETO2
ST6GALNAC5
C1orf64
PLK2
CHRM3
NPTX1
PCP4L1
FAM19A2
TGFB3
KCNA4
CAPS
NXPH1
NRXN3
MLLT11
GRAMD3
MOAP1
HPRT1
NRN1
CDH13
CHST3
KCNC2
CDK5R2
CCDC103
MFSD4
FAM19A1
GPR22
HCN1
STAT4
SCG5
BEX1
RP3-398D13.1
CDA
DLX1
ATP8A2
C1orf173
SYN2
EGR3
HIST1H1C
RIT2
SLC10A4
FOXJ1
ROBO2
YWHAG
TUBB2A
CNKSR2
MAL2
CKMT1B
CIDEA
CHN1
KCNV1
SNAP91
GABRA5
CDH8
SH3GL2
SERPINI1
KCNK1
NAP1L5
NCALD
SLC16A9
GABRA1
PCP4
ITPKB
MYT1L
HSPB3
IGF1
GJA4
NGFRAP1L1
STMN2
CAP2
ELMOD1
CCK
KHDRBS2
YWHAH
GLRB
DCAMKL1
CA10
ZCCHC12
C20orf103
DYNC1I1
ENC1
GNG3
GAD2
C20orf54
PTPN20B
SCG2
STYK1
CREG2
OLFM3
TXNIP
RTN1
PVALB
PCDH8
NELL2
CAMK4
SV2B
GPR158
NELL1
SNAP25
SYTL4
CRYM
CALB1
SLC32A1
CBLN4
TAC1
CHGB
NEFL
